# Supplementary material for: Main-Group Metal Complexes of Benzene: Predicted Features of Stabilization and Isomerization
Source: Molecules. 2023 Aug 10;28(16):5985. doi: 10.3390/molecules28165985 (PMC10458619; doi:10.3390/molecules28165985)
Supplement: Supplementary file 1 [file molecules-28-05985-s001.zip]

Archive with 1 entries (1 files):
- molecules-2536054-supplementary.pdf
